# Supplementary material for: Evaluation of the use of a clinical practice guideline for external apical root resorption among orthodontists
Source: Prog Orthod. 2024 Apr 22;25:15. doi: 10.1186/s40510-024-00515-5 (PMC11033249; doi:10.1186/s40510-024-00515-5)
Supplement: Supplementary file 2 — Additional file 2: Raw data file extracted from the UMCG REDCap datamanager. [file 40510_2024_515_MOESM2_ESM.xlsx]

## Sheet: REDCap Data Extraction
Record_id_REDCap Extraction UMCG Database	Questionnaire_Practice_Guideline_EARR_Timestamp	Informed_consent_obtained_NO=0_YES=1	1.I consider making a panoramic X-ray 12 months after the start of the orthodontic treatment with fixed appliances in patients undergoing extraction therapy and compare this with a pre-treatment panoramic X-ray_T0*	1.I consider making a panoramic X-ray 12 months after the start of the orthodontic treatment with fixed appliances in patients undergoing extraction therapy and compare this with a pre-treatment panoramic X-ray_T1*	2.I consider taking additional peri-apical images if the already available X-rays do not provide enough information about the roots of the teeth_T0*	2.I consider taking additional peri-apical images if the already available X-rays do not provide enough information about the roots of the teeth_T1*	3.I inform the patient about the risk of root resorption prior to orthodontic treatment_T=0*	3.I inform the patient about the risk of root resorption prior to orthodontic treatment_T=1*	4.I inform the patient undergoing extraction therapy of the potential increased risk of developing more severe root resorption_T=0*	4.I inform the patient undergoing extraction therapy of the potential increased risk of developing more severe root resorption_T=1*	5.After the occurrence of apical root resorption (≥ 2 mm), I review the treatment goals and treatment plan and discuss the consequences, the patient's wishes, and the treatment goals with the patient_T=0*	5.After the occurrence of apical root resorption (≥ 2 mm), I review the treatment goals and treatment plan and discuss the consequences, the patient's wishes, and the treatment goals with the patient_T=1*	6.In case of severe generalised root resorption (≥ 4 mm root length loss), I consider discontinuing the treatment_T=0*	6.In case of severe generalised root resorption (≥ 4 mm root length loss), I consider discontinuing the treatment_T=1*	7.In the case of severe local root resorption (≥ 4 mm root length loss), I consider ending the load on the affected teeth_T=0*	7.In the case of severe local root resorption (≥ 4 mm root length loss), I consider ending the load on the affected teeth_T=1*	8.If active treatment is continued, I consider a 3-month break before continuing treatment. During this interruption, the appliance must be made passive in such a way that the affected teeth are no longer loaded_T=0*	8.If active treatment is continued, I consider a 3-month break before continuing treatment. During this interruption, the appliance must be made passive in such a way that the affected teeth are no longer loaded_T=1*	9.If the treatment is continued, I try to limit movement of the affected teeth as much as possible_T=0*	9.If the treatment is continued, I try to limit movement of the affected teeth as much as possible_T=1*	10.If active treatment is continued, I consider taking an X-ray of the affected teeth 6 months after restarting treatment_T=0*	10.If active treatment is continued, I consider taking an X-ray of the affected teeth 6 months after restarting treatment_T=1*	11.I follow-up with the patient according to my regular retention protocol described in the ‘’Retention in Orthodontics’’ guideline (Wouters 2019)_T=0*	11.I follow-up with the patient according to my regular retention protocol described in the ‘’Retention in Orthodontics’’ guideline (Wouters 2019)_T=1*	12.At the end of the orthodontic treatment, I ensure good communication with the patient about expectations regarding the affected tooth_T=0*	12.At the end of the orthodontic treatment, I ensure good communication with the patient about expectations regarding the affected tooth_T=1*	13.I ensure good communication with the dentist at the end of the orthodontic treatment_T=0*	13.I ensure good communication with the dentist at the end of the orthodontic treatment_T=1*	variable_gender_Female=1_Male=2	Orthodontic education in_Netherlands=1_Elsewhere=2	Clinical experience_0-5_Years=1_More than_>6_Years=2	Employment_PrivatePractive=1_Other=2
2	2021-06-04 12:11:39	1	7	7	3	3	6	6	5	5	7	7	6	6	7	7	5	7	7	7	7	7	7	7	7	7	7	7	1	1	2	1
3	2021-06-04 12:14:26	1	7	7	3	3	7	7	1	1	7	7	7	7	2	2	1	1	7	7	7	7	6	7	7	7	7	7	2	1	2	1
6	2021-06-04 12:16:18	1	7	7	6	6	7	7	3	3	5	5	5	6	5	5	3	3	6	6	7	7	6	6	7	7	7	7	2	2	2	1
7	2021-06-04 12:16:28	1	7	7	6	6	7	7	7	7	7	7	6	6	7	7	6	7	7	7	7	7	7	7	7	7	7	7	2	1	2	1
8	2021-06-04 12:22:11	1	2	2	1	1	7	7	1	1	6	6	6	6	6	6	3	3	6	6	6	6	5	5	5	5	7	7	2	1	2	1
11	2021-06-04 12:55:52	1	6	6	3	3	7	7	1	1	7	7	5	5	3	3	6	6	7	7	5	5	4	4	5	5	5	5	1	1	2	1
15	2021-06-04 13:56:43	1	7	7	2	2	7	7	5	6	6	7	4	6	7	7	6	7	6	7	5	6	6	6	7	7	6	7	2	2	2	1
16	2021-06-04 14:04:14	1	7	7	3	3	7	7	7	7	7	7	7	7	4	4	7	7	7	7	7	7	7	7	7	7	7	7	2	1	2	1
18	2021-06-04 14:13:41	1	5	5	5	5	7	7	3	3	7	7	7	7	7	7	3	4	6	6	7	7	5	5	6	6	7	7	1	1	1	1
19	2021-06-04 14:41:10	1	1	2	5	5	3	3	3	3	3	3	6	6	7	7	1	3	6	6	1	3	5	5	7	7	7	7	2	1	2	1
20	2021-06-04 14:47:11	1	7	7	7	7	7	7	3	3	7	7	7	7	7	7	7	7	7	7	7	7	7	7	7	7	7	7	1	1	2	1
21	2021-06-04 14:56:16	1	3	3	4	4	7	7	4	4	6	6	7	7	7	7	7	7	7	7	7	7	7	7	7	7	7	7	1	1	2	1
17	2021-06-04 15:31:48	1	5	4	5	5	6	7	3	5	7	7	7	7	7	7	7	7	7	7	6	6	5	5	6	6	7	7	2	1	2	1
24	2021-06-04 16:09:47	1	5	5	5	5	7	7	7	7	7	7	6	6	7	7	7	7	7	7	5	5	7	7	7	7	7	7	2	1	2	1
23	2021-06-04 16:23:14	1	6	6	3	3	5	5	4	5	7	7	6	6	6	6	4	2	4	6	5	6	6	6	5	6	7	7	1	1	2	1
25	2021-06-04 16:44:43	1	3	7	4	6	3	5	1	1	4	7	4	6	4	7	4	6	4	6	4	7	1	4	4	5	4	6	1	1	2	1
26	2021-06-04 17:25:09	1	4	4	5	5	7	7	4	4	5	5	7	7	6	6	6	6	7	7	7	7	6	6	6	6	6	6	2	1	2	1
28	2021-06-04 17:56:34	1	7	7	3	3	6	6	7	7	7	7	6	6	6	6	2	2	6	6	7	7	7	7	7	7	7	7	1	2	2	1
29	2021-06-04 18:03:47	1	6	6	3	4	7	7	4	4	7	7	7	7	7	7	6	6	7	7	7	7	5	5	7	7	5	6	2	2	2	1
30	2021-06-04 18:57:14	1	6	1	4	4	7	7	7	7	7	7	7	7	7	7	7	7	7	7	7	7	5	5	5	5	7	7	2	1	2	1
31	2021-06-04 19:12:46	1	6	6	2	2	7	7	5	5	7	7	6	6	6	6	6	6	7	7	5	5	6	6	7	7	7	7	2	1	2	1
35	2021-06-04 23:00:49	1	4	5	6	6	4	4	4	4	6	6	5	5	7	7	3	4	7	7	6	6	6	6	4	4	5	5	1	1	2	1
37	2021-06-05 08:36:35	1	7	7	2	2	7	7	1	1	6	6	5	5	6	6	6	6	6	6	3	3	7	7	4	4	2	2	2	1	2	1
38	2021-06-05 08:42:02	1	7	6	2	2	7	7	4	5	6	7	6	7	5	6	5	7	5	6	5	7	5	6	6	6	7	7	2	1	1	1
40	2021-06-05 12:01:09	1	3	7	3	3	7	7	7	7	7	7	6	6	6	6	3	3	7	7	7	7	6	6	7	7	7	7	1	2	2	1
41	2021-06-05 12:03:56	1	7	7	5	5	7	7	3	2	7	7	7	7	7	7	4	4	7	7	5	5	7	7	7	7	7	7	1	1	2	1
42	2021-06-05 12:17:48	1	7	7	3	4	7	7	7	7	7	7	6	6	7	7	7	7	6	6	4	7	4	4	7	7	7	7	2	2	2	2
43	2021-06-05 13:21:22	1	7	7	7	7	5	7	4	6	6	7	5	7	7	7	4	5	7	7	5	4	7	7	5	7	7	7	1	1	2	1
44	2021-06-05 13:24:30	1	6	6	1	2	7	7	4	4	7	7	6	6	6	6	6	6	6	6	7	7	7	7	7	7	6	6	1	1	2	1
45	2021-06-05 14:11:24	1	7	7	5	5	7	7	4	4	7	7	7	7	7	7	7	7	7	7	7	7	5	6	6	7	6	6	2	1	2	1
46	2021-06-05 18:36:53	1	7	7	5	5	7	7	7	7	7	7	6	6	7	7	7	7	7	7	7	7	7	7	7	7	7	7	2	1	2	1
48	2021-06-05 19:33:22	1	2	2	4	4	7	7	7	7	7	7	3	3	6	6	1	1	7	7	4	4	1	1	7	7	7	7	2	1	2	1
51	2021-06-05 22:31:20	1	1	2	6	6	7	7	3	4	7	7	7	7	6	6	7	7	6	6	7	7	5	5	7	7	7	7	1	1	2	1
53	2021-06-06 06:53:58	1	4	5	5	6	7	7	3	3	5	5	5	5	7	7	5	6	5	5	5	7	3	3	5	5	7	7	2	1	2	2
55	2021-06-06 10:41:14	1	7	4	5	5	7	7	3	3	7	7	7	7	6	6	5	5	6	6	3	5	7	7	7	7	5	5	1	2	2	1
57	2021-06-06 15:34:09	1	5	5	5	5	7	7	2	2	5	5	5	5	5	5	1	1	5	5	5	5	3	5	5	5	5	5	2	1	2	1
58	2021-06-06 20:54:20	1	7	7	5	5	7	7	4	4	7	7	6	6	6	6	6	6	7	7	7	7	7	7	7	7	7	7	2	1	2	1
59	2021-06-06 21:04:03	1	6	6	6	6	7	7	2	2	7	7	7	7	6	6	5	6	7	7	7	7	6	6	6	6	6	6	2	1	2	1
60	2021-06-06 22:16:00	1	3	3	5	5	7	7	1	3	5	5	5	5	3	3	5	5	5	5	5	5	7	7	7	7	7	7	1	1	2	2
62	2021-06-06 22:45:45	1	4	4	1	1	4	4	4	4	5	5	6	6	6	6	6	6	6	6	1	4	5	7	7	7	6	7	2	1	2	2
63	2021-06-06 23:13:44	1	7	7	7	7	7	7	1	4	7	7	7	7	6	6	1	4	7	7	7	7	7	7	7	7	7	7	2	1	2	1
65	2021-06-07 09:45:48	1	7	7	7	7	7	7	4	4	7	7	4	4	4	4	7	7	7	7	5	5	7	7	7	7	7	7	2	2	2	1
68	2021-06-07 15:09:33	1	5	7	6	6	7	7	1	3	4	5	7	7	7	7	4	6	5	6	5	6	6	6	4	6	4	5	2	1	2	1
67	2021-06-07 16:25:44	1	7	7	5	5	7	7	3	5	7	7	7	7	5	6	6	7	7	7	7	7	7	7	7	7	7	7	1	1	2	1
70	2021-06-07 22:30:39	1	4	5	7	7	3	5	3	4	6	7	6	6	6	6	6	6	7	7	7	7	7	7	7	7	6	7	1	1	2	1
71	2021-06-08 06:34:02	1	4	4	4	4	7	7	4	4	4	4	4	4	7	7	7	7	5	5	5	5	4	4	7	7	4	4	1	2	2	1
75	2021-06-09 16:13:58	1	7	7	4	4	7	7	5	5	7	7	6	6	6	6	4	4	5	5	6	6	6	6	6	6	7	7	2	1	2	1
74	2021-06-09 16:27:24	1	7	7	5	5	7	7	1	1	7	7	7	7	7	7	7	7	7	7	6	6	6	6	6	6	6	6	2	1	2	1
76	2021-06-09 16:37:49	1	7	7	1	1	6	6	3	3	5	5	4	4	2	2	3	3	5	5	5	5	7	7	6	6	6	6	2	2	2	1
77	2021-06-10 10:00:04	1	7	7	6	6	5	5	1	1	6	6	6	6	6	6	7	7	7	7	7	7	7	7	7	7	5	5	1	1	1	1
79	2021-06-11 15:24:45	1	7	7	4	4	7	7	1	1	7	7	7	7	7	7	5	5	5	5	6	6	7	7	6	6	7	7	1	1	2	1
80	2021-06-12 11:15:48	1	5	5	3	3	5	5	4	4	6	6	6	6	5	5	5	5	5	5	5	5	7	7	6	6	7	7	2	1	1	1
82	2021-06-12 15:41:42	1	5	5	4	4	7	7	4	4	7	7	7	7	7	7	7	7	7	7	6	6	7	7	7	7	7	7	2	1	2	2
83	2021-06-13 14:54:46	1	7	7	3	3	7	7	7	7	7	7	7	7	7	7	6	6	6	6	7	7	6	6	7	7	4	4	2	2	2	2
84	2021-06-13 20:44:49	1	7	7	2	2	7	7	3	3	5	5	6	6	6	6	6	6	7	7	5	5	6	6	5	5	4	4	2	1	2	1
85	2021-06-13 21:36:34	1	5	5	7	7	5	5	3	3	7	7	7	7	7	7	7	7	7	7	3	5	7	7	7	7	6	6	1	1	1	2
86	2021-06-15 10:25:20	1	5	7	7	7	7	7	3	7	7	7	7	7	7	7	7	7	7	7	7	7	5	7	5	7	6	7	1	1	2	1
87	2021-06-20 14:00:10	1	7	7	3	3	7	7	5	6	5	7	5	6	5	7	4	5	5	7	5	6	4	7	5	7	6	7	2	1	1	1
88	2021-06-22 21:51:50	1	3	6	1	5	5	6	3	5	4	7	6	6	5	6	5	7	5	6	2	5	4	6	5	6	4	6	2	1	1	1
90	2021-06-25 09:20:32	1	1	1	3	3	3	3	2	2	7	7	7	7	7	7	7	7	7	7	7	7	7	7	7	7	7	7	1	1	2	1
92	2021-06-29 08:28:36	1	4	6	5	7	5	7	5	7	5	6	5	6	5	7	5	7	5	7	5	7	7	7	7	7	6	7	2	1	2	1
93	2021-07-08 15:41:06	1	6	6	1	1	5	5	4	4	6	7	7	7	6	6	3	4	6	6	4	4	7	7	7	7	7	7	1	1	2	1
96	2021-07-12 15:44:55	1	2	2	5	5	7	7	3	3	5	5	4	4	4	4	6	6	4	4	6	6	4	4	7	7	5	5	2	1	2	1
97	2021-07-12 16:42:11	1	7	7	4	4	7	7	4	4	7	7	6	6	5	6	4	6	5	7	3	3	7	7	5	5	7	7	1	1	2	2
98	2021-07-12 22:04:15	1	5	7	4	4	7	7	1	5	3	5	5	7	5	7	3	2	6	7	4	4	7	7	4	6	6	5	1	1	2	1
99	2021-07-13 10:26:15	1	7	7	3	3	7	7	4	4	6	6	6	6	6	6	7	7	6	6	6	6	6	7	6	7	4	6	1	1	2	1
101	2021-07-13 18:12:21	1	2	2	7	7	7	7	1	1	7	7	7	7	7	7	1	1	7	7	7	7	1	1	7	7	7	7	2	2	1	1
105	2021-07-19 16:19:07	1	3	6	7	7	7	7	1	1	7	7	7	7	5	5	7	7	7	7	5	7	7	7	7	7	7	7	2	1	2	2
108	2021-07-19 19:32:13	1	6	6	2	2	7	7	5	5	6	6	6	6	6	6	6	6	6	6	6	6	6	6	6	6	5	5	2	1	2	1
111	2021-07-19 19:48:34	1	7	7	6	6	7	7	4	4	7	7	6	6	7	7	4	4	6	6	7	7	6	6	6	6	7	7	1	1	2	2
112	2021-07-19 19:54:08	1	4	4	5	5	5	5	5	5	7	7	7	7	7	7	2	2	7	7	6	6	7	7	7	7	5	5	1	1	2	1
114	2021-07-19 20:02:08	1	5	5	1	1	7	7	3	3	2	2	5	5	7	7	1	1	7	7	7	7	7	7	6	6	7	7	1	1	2	1
115	2021-07-19 20:09:33	1	7	7	3	3	7	7	1	1	5	5	5	5	7	7	2	2	6	6	5	5	7	7	5	5	3	4	2	2	2	1
116	2021-07-19 20:47:21	1	6	6	6	6	7	7	7	7	7	7	6	6	7	7	7	7	7	7	7	7	7	7	7	7	7	7	1	2	2	2
117	2021-07-19 21:03:03	1	5	5	3	3	5	5	4	4	5	5	5	5	5	5	5	5	5	5	6	6	4	4	6	6	7	7	2	1	2	1
121	2021-07-19 22:18:29	1	5	5	3	3	5	5	3	3	5	5	5	5	5	5	5	5	5	5	5	5	5	5	5	5	5	5	1	1	2	1
120	2021-07-19 22:18:37	1	4	4	6	6	7	7	4	4	7	7	7	7	3	3	2	2	7	7	6	6	5	5	7	7	6	6	1	1	1	1
122	2021-07-19 22:20:23	1	7	7	4	4	7	7	6	6	7	7	7	7	7	7	7	7	7	7	7	7	7	7	7	7	7	7	1	2	2	1
126	2021-07-19 23:11:37	1	7	7	2	2	7	7	1	1	7	7	7	7	7	7	3	3	7	7	7	7	7	7	7	7	7	7	1	1	2	1
127	2021-07-19 23:30:57	1	5	5	5	5	3	4	1	3	4	5	5	5	4	5	2	4	5	5	5	5	4	5	4	5	4	4	2	2	2	1
128	2021-07-20 01:03:15	1	4	4	1	1	4	4	4	4	7	7	7	7	7	7	7	7	7	7	3	3	3	3	6	6	5	5	2	1	2	2
130	2021-07-20 08:47:33	1	7	7	5	5	7	7	2	3	5	5	5	5	7	7	7	7	7	7	6	6	4	4	5	5	4	4	1	1	2	1
133	2021-07-20 11:19:00	1	7	7	3	3	7	7	4	4	7	7	6	6	7	7	7	7	7	7	7	7	7	7	7	7	6	6	1	1	2	1
134	2021-07-20 11:59:37	1	7	7	6	6	7	7	7	7	7	7	7	7	7	7	7	7	7	7	7	7	7	7	7	7	7	7	2	1	1	1
136	2021-07-20 14:20:31	1	6	7	7	7	7	7	4	4	4	5	7	7	7	7	1	5	4	6	4	7	5	7	4	5	4	4	2	1	2	1
137	2021-07-20 14:21:36	1	2	5	6	6	7	7	4	4	7	7	7	7	7	7	6	7	4	4	6	7	6	6	7	7	7	7	1	1	1	1
140	2021-07-20 15:19:27	1	6	6	7	7	7	7	7	7	5	6	5	6	7	7	5	6	6	7	7	7	6	7	6	6	7	7	1	1	2	1
141	2021-07-20 15:42:11	1	7	7	3	3	7	7	3	3	5	6	7	7	7	7	7	7	7	7	7	7	7	7	5	5	7	7	2	1	2	1
142	2021-07-20 16:33:56	1	4	4	4	4	7	7	7	7	5	5	6	6	6	6	4	4	6	6	4	4	7	7	5	5	4	4	1	1	2	1
147	2021-07-20 21:47:30	1	6	6	4	4	7	7	1	1	6	6	7	7	7	7	3	3	1	1	7	7	6	6	7	7	6	6	1	2	2	1
148	2021-07-20 22:18:08	1	7	7	7	7	7	7	2	2	7	7	5	5	6	6	1	4	7	7	6	6	7	7	4	4	7	7	1	1	2	1
150	2021-07-21 07:33:38	1	5	4	5	5	6	6	5	5	3	4	5	5	5	5	5	5	5	5	5	5	5	5	6	6	5	5	2	2	2	1
151	2021-07-21 09:36:48	1	7	7	1	1	7	7	7	7	7	7	7	7	7	7	7	7	7	7	7	7	7	7	7	7	7	7	2	1	2	1
152	2021-07-21 10:14:29	1	6	6	3	4	7	7	2	4	7	7	7	7	3	5	2	2	6	6	5	6	6	6	7	7	4	5	1	2	2	1
153	2021-07-21 11:40:21	1	4	5	5	5	7	7	5	6	7	7	6	6	5	6	5	5	6	6	3	4	4	6	7	7	7	7	2	1	2	1
154	2021-07-21 12:16:14	1	4	4	3	3	7	7	5	5	7	7	6	6	5	5	2	2	7	7	7	7	6	6	7	7	7	7	1	1	2	1
157	2021-07-21 16:08:19	1	7	7	2	2	5	5	5	5	7	7	7	7	7	7	5	5	7	7	7	7	7	7	7	7	7	7	1	2	2	1
158	2021-07-21 18:15:21	1	4	4	5	5	5	5	4	4	5	5	6	5	6	5	6	5	6	5	6	5	5	5	4	4	7	7	2	2	2	1
159	2021-07-22 07:39:36	1	2	7	3	5	5	5	4	4	3	3	4	5	4	5	3	5	4	5	1	6	5	7	7	7	7	7	1	1	2	1
162	2021-07-22 17:09:34	1	6	6	5	5	7	7	4	4	6	6	5	5	6	6	5	5	5	5	7	7	7	7	5	5	5	5	1	1	1	1
163	2021-07-23 03:34:48	1	4	4	3	3	7	7	3	3	7	7	7	7	5	5	7	7	5	5	7	7	7	7	7	7	7	7	2	1	2	1
164	2021-07-23 10:54:32	1	5	6	1	2	5	7	4	4	5	6	5	5	6	7	6	7	6	6	6	6	5	6	4	5	4	4	2	1	2	1
170	2021-07-26 14:57:06	1	6	7	6	6	7	7	1	4	7	7	7	7	5	5	5	5	5	5	6	6	7	7	6	6	5	6	2	1	2	1
171	2021-07-27 13:38:16	1	7	7	5	5	6	6	6	6	7	7	6	6	7	7	6	6	7	7	7	7	7	7	7	7	7	7	1	2	2	1
172	2021-07-27 16:23:48	1	5	5	5	5	7	7	7	7	7	7	7	7	7	7	4	4	7	7	7	7	7	7	5	5	7	7	2	1	2	1
173	2021-07-27 18:38:38	1	2	3	6	6	7	7	4	4	6	6	7	7	5	6	2	2	7	7	7	7	6	6	6	6	7	7	1	1	2	1
175	2021-07-29 21:26:18	1	7	7	1	1	7	7	3	3	7	7	7	7	6	6	5	5	5	5	6	6	1	5	6	6	7	7	2	1	2	1
176	2021-07-30 15:40:49	1	6	6	7	7	7	7	3	3	7	7	6	6	4	5	4	5	6	7	7	7	7	7	6	6	7	7	2	1	2	1
178	2021-08-02 17:55:11	1	4	5	4	4	7	7	4	4	7	7	5	5	6	6	7	7	7	7	5	7	4	6	6	6	6	6	1	1	1	1
180	2021-08-10 11:53:15	1	5	5	2	2	6	6	5	5	7	7	6	6	7	7	7	7	6	6	4	5	7	7	6	6	6	6	2	1	2	2
181	2021-08-14 07:40:22	1	7	7	3	4	4	5	4	4	7	7	6	6	5	6	3	4	6	6	3	4	5	5	7	7	7	7	2	1	2	1
184	2021-08-17 19:23:59	1	3	6	1	1	2	3	3	4	5	6	5	6	5	6	1	1	5	6	2	3	4	4	4	4	4	5	2	1	2	1
187	2021-09-01 12:09:31	1	7	7	3	3	7	7	4	4	7	7	6	6	6	6	6	6	6	6	6	6	7	7	6	6	7	7	2	1	2	1
188	2021-09-01 17:33:29	1	7	7	3	3	3	5	3	5	5	5	2	2	4	4	3	4	6	6	6	6	7	7	6	6	5	5	1	1	2	1
189	2021-09-01 21:17:47	1	7	7	3	4	5	5	5	6	5	5	6	6	5	5	4	5	5	5	6	6	5	5	6	6	5	6	1	1	2	1
191	2021-09-07 11:27:44	1	7	7	7	7	3	3	3	3	7	7	7	7	6	6	7	7	7	7	7	7	7	7	7	7	7	7	1	1	1	1
192	2021-09-14 12:12:08	1	4	6	1	1	2	4	2	3	7	7	6	6	6	6	6	6	7	7	7	7	6	6	7	7	7	7	1	1	2	1
194	2021-09-14 18:46:24	1	5	5	2	2	7	7	7	7	7	7	6	6	7	7	6	6	7	7	5	5	6	6	7	7	7	7	2	2	2	1
195	2021-09-14 22:22:11	1	4	4	5	5	7	7	7	7	5	5	5	5	5	5	4	5	5	7	5	5	4	5	7	7	7	7	2	1	2	1
196	2021-09-20 12:13:48	1	3	3	3	3	7	7	7	7	6	6	5	5	4	4	4	4	5	5	5	5	5	6	6	7	7	7	2	2	2	1
197	2021-09-20 22:02:35	1	7	7	7	7	6	6	5	5	7	7	6	6	7	7	6	6	7	7	6	6	7	7	7	7	7	7	2	1	2	1
199	2021-09-23 19:44:55	1	5	5	1	1	7	7	4	4	7	7	7	7	7	7	4	4	7	7	7	7	5	5	7	7	7	7	2	1	2	1
200	2021-09-27 13:29:15	1	1	4	2	4	7	7	4	5	1	3	5	6	7	7	6	6	7	7	1	4	1	4	7	7	5	6	1	1	1	1
201	2021-09-28 23:22:45	1	2	2	2	2	3	7	1	1	5	5	5	5	4	4	3	3	3	3	5	5	4	4	4	4	7	7	2	1	2	1
203	2021-09-30 16:28:19	1	6	7	4	6	4	4	4	4	4	4	6	7	6	7	6	7	7	7	6	7	6	7	7	7	7	7	2	1	2	1
204	2021-10-07 12:47:03	1	7	7	5	5	7	7	6	7	7	7	7	7	7	7	7	7	7	7	7	7	6	6	7	7	7	7	2	1	2	1
206	2021-10-07 14:10:27	1	4	4	2	4	7	7	5	5	7	7	6	6	6	6	6	6	7	7	7	7	7	7	7	7	7	7	1	1	2	1
207	2021-10-10 21:56:25	1	7	7	5	6	7	7	3	5	7	7	7	7	7	7	3	5	7	7	7	7	7	7	7	7	7	7	2	1	2	1
209	2021-11-15 15:27:05	1	4	5	5	3	4	4	2	4	5	5	6	7	7	7	6	7	7	7	6	7	5	7	5	7	6	7	1	1	2	2
212	2021-11-16 14:07:52	1	5	6	6	7	7	7	4	5	5	5	6	6	7	7	7	7	7	7	7	7	7	7	7	7	7	7	1	1	2	1
213	2021-11-17 10:16:05	1	6	6	6	6	7	7	7	7	7	7	5	5	4	4	7	7	4	4	7	7	7	7	7	7	7	7	2	1	2	2
214	2022-01-07 13:26:19	1	1	7	4	7	2	7	1	7	4	7	4	4	5	7	3	7	5	5	4	7	7	7	4	7	3	5	2	2	2	1
*Outcome measured on a (Likert) scale of 1-7, where 1=never, 2=very rarely, 3=rarely, 4=neutral, 5=often, 6=very often, 7=always
T0=clinical practice before the publication of the EARR guideline recommendations in 2018
T1=clinical practice after the publication of the EARR guideline recommendations in 2018
